# Supplementary material for: Theory of Food: Unravelling the Lifelong Impact of Childhood Dietary Habits on Adult Food Preferences across Different Diet Groups
Source: Nutrients. 2024 Jan 31;16(3):428. doi: 10.3390/nu16030428 (PMC10857510; doi:10.3390/nu16030428)
Supplement: Supplementary file 1 [file nutrients-16-00428-s001.zip]

Archive with 1 entries (1 files):
- nutrients-2816501-supplementary.pdf
